# Supplementary material for: Does Emotional Working Memory Training Ameliorate Anxiety and Depression? A Meta-Analytic Review
Source: Brain Sci. 2025 Dec 25;16(1):30. doi: 10.3390/brainsci16010030 (PMC12839229; doi:10.3390/brainsci16010030)
Supplement: Supplementary file 1 [file brainsci-16-00030-s001.zip]

Archive with 4 entries (3 files):
- brainsci-4058290-supplementary/
- brainsci-4058290-supplementary/Figure S1 Funnel Plots for Meta-Analyses.pdf
- brainsci-4058290-supplementary/Table S1 The specific search strings.pdf
- brainsci-4058290-supplementary/Table S2 PRISMA Checklist.pdf
